# Supplementary material for: Combined Transcranial Direct Current Stimulation and Functional Electrical Stimulation for Upper Limbs in Individuals with Stroke: A Systematic Review
Source: Neurol Int. 2025 Jun 9;17(6):89. doi: 10.3390/neurolint17060089 (PMC12195863; doi:10.3390/neurolint17060089)
Supplement: Supplementary file 1 [file neurolint-17-00089-s001.zip]

Archive with 1 entries (1 files):
- Supplemental material_search strategy.pdf
